# Supplementary material for: The molecular mechanism and evolutionary divergence of caspase 3/7-regulated gasdermin E activation
Source: eLife. 2024 Mar 15;12:RP89974. doi: 10.7554/eLife.89974 (PMC10942788; doi:10.7554/eLife.89974)
Supplement: Figure 1—source data 1. [file elife-89974-fig1-data1.zip]

Archive with 13 entries (12 files):
- Figure 1-source data 1/
- Figure 1-source data 1/Figure 1A-source data.tif
- Figure 1-source data 1/Figure 1B-source data.tif
- Figure 1-source data 1/Figure 1C-source data.tif
- Figure 1-source data 1/Figure 1F-left-source data.tif
- Figure 1-source data 1/Figure 1F-right-source date.tif
- Figure 1-source data 1/Figure 1G-left-source data.tif
- Figure 1-source data 1/Figure 1G-right-source data.tif
- Figure 1-source data 1/Figure 1H-source data.tif
- Figure 1-source data 1/Figure 1I-left-source data.tif
- Figure 1-source data 1/Figure 1I-right-source data.tif
- Figure 1-source data 1/Figure 1J-left-source data.tif
- Figure 1-source data 1/Figure 1J-right-source data.tif
