# Supplementary material for: The molecular mechanism and evolutionary divergence of caspase 3/7-regulated gasdermin E activation
Source: eLife. 2024 Mar 15;12:RP89974. doi: 10.7554/eLife.89974 (PMC10942788; doi:10.7554/eLife.89974)
Supplement: Figure 1—source data 2. [file elife-89974-fig1-data2.zip]

Archive with 14 entries (13 files):
- Figure 1-source data 2/
- Figure 1-source data 2/Figure 1A-source data.pdf
- Figure 1-source data 2/Figure 1B-source data.pdf
- Figure 1-source data 2/Figure 1C-source data.pdf
- Figure 1-source data 2/Figure 1F-left-source data.pdf
- Figure 1-source data 2/Figure 1F-right-source data.pdf
- Figure 1-source data 2/Figure 1G-left-source data.pdf
- Figure 1-source data 2/Figure 1G-right-source data.pdf
- Figure 1-source data 2/Figure 1H-source data.pdf
- Figure 1-source data 2/Figure 1I-left-source data.pdf
- Figure 1-source data 2/Figure 1I-right-source data.pdf
- Figure 1-source data 2/Figure 1J-left-source data.pdf
- Figure 1-source data 2/Figure 1J-right-source data.pdf
- Figure 1-source data 2/~$gure 1G-lete-source data.docx
