# Supplementary material for: The molecular mechanism and evolutionary divergence of caspase 3/7-regulated gasdermin E activation
Source: eLife. 2024 Mar 15;12:RP89974. doi: 10.7554/eLife.89974 (PMC10942788; doi:10.7554/eLife.89974)
Supplement: Figure 1—source data 3. [file elife-89974-fig1-data3.zip]

Archive with 2 entries (1 files):
- Figure 1-source data 3/
- Figure 1-source data 3/Numerical data from all bar graphs shown in Figure 1.xlsx
