# Supplementary material for: The molecular mechanism and evolutionary divergence of caspase 3/7-regulated gasdermin E activation
Source: eLife. 2024 Mar 15;12:RP89974. doi: 10.7554/eLife.89974 (PMC10942788; doi:10.7554/eLife.89974)
Supplement: Figure 2—source data 1. [file elife-89974-fig2-data1.zip]

Archive with 4 entries (3 files):
- Figure 2-source data 1/
- Figure 2-source data 1/Figure 2I-source data (anti-actin).tif
- Figure 2-source data 1/Figure 2I-source data (anti-mcherry).tif
- Figure 2-source data 1/Figure 2I-source data (anti-myc).tif
