# Supplementary material for: The molecular mechanism and evolutionary divergence of caspase 3/7-regulated gasdermin E activation
Source: eLife. 2024 Mar 15;12:RP89974. doi: 10.7554/eLife.89974 (PMC10942788; doi:10.7554/eLife.89974)
Supplement: Figure 3—figure supplement 2—source data 1. [file elife-89974-fig3-figsupp2-data1.zip › Figure 3-figure supplement 2-source data 1/Numerical data from bar graph shown in Figure 3-figure supplement 2 .xlsx]

## Sheet: Sheet1
Fig.3-figure supplement 2
	TrCASP1
	YVAD	DAVD	DMPD
	0.156	0.03	0.034
	0.149	0.0287	0.029
	0.169	0.023	0.025
