# Supplementary material for: The molecular mechanism and evolutionary divergence of caspase 3/7-regulated gasdermin E activation
Source: eLife. 2024 Mar 15;12:RP89974. doi: 10.7554/eLife.89974 (PMC10942788; doi:10.7554/eLife.89974)
Supplement: Figure 4—source data 2. [file elife-89974-fig4-data2.zip]

Archive with 5 entries (4 files):
- Figure 4-source data 2/
- Figure 4-source data 2/Figure 4D-source data.pdf
- Figure 4-source data 2/Figure 4E-source data.pdf
- Figure 4-source data 2/Figure 4F-source data.pdf
- Figure 4-source data 2/Figure 4G-source data.pdf
