# Supplementary material for: The molecular mechanism and evolutionary divergence of caspase 3/7-regulated gasdermin E activation
Source: eLife. 2024 Mar 15;12:RP89974. doi: 10.7554/eLife.89974 (PMC10942788; doi:10.7554/eLife.89974)
Supplement: Figure 4—figure supplement 1—source data 2. [file elife-89974-fig4-figsupp1-data2.zip]

Archive with 6 entries (5 files):
- Figure 4-figure supplement 1-source data 2/
- Figure 4-figure supplement 1-source data 2/Figure 4-figure supplement 1A-source data.pdf
- Figure 4-figure supplement 1-source data 2/Figure 4-figure supplement 1B-source data.pdf
- Figure 4-figure supplement 1-source data 2/Figure 4-figure supplement 1C-source data.pdf
- Figure 4-figure supplement 1-source data 2/Figure 4-figure supplement 1D-source data.pdf
- Figure 4-figure supplement 1-source data 2/Figure 4-figure supplement 1E-source data.pdf
