# Supplementary material for: The molecular mechanism and evolutionary divergence of caspase 3/7-regulated gasdermin E activation
Source: eLife. 2024 Mar 15;12:RP89974. doi: 10.7554/eLife.89974 (PMC10942788; doi:10.7554/eLife.89974)
Supplement: Figure 5—source data 1. [file elife-89974-fig5-data1.zip]

Archive with 17 entries (16 files):
- Figure 5-source data 1/
- Figure 5-source data 1/Figure 5B-source data.tif
- Figure 5-source data 1/Figure 5C-source data.tif
- Figure 5-source data 1/Figure 5D-source data.tif
- Figure 5-source data 1/Figure 5E-source data.tif
- Figure 5-source data 1/Figure 5F-source data.tif
- Figure 5-source data 1/Figure 5G-source data.tif
- Figure 5-source data 1/Figure 5H-source data.tif
- Figure 5-source data 1/Figure 5I-source data (anti-actin).tif
- Figure 5-source data 1/Figure 5I-source data (anti-flag).tif
- Figure 5-source data 1/Figure 5I-source data (anti-myc).tif
- Figure 5-source data 1/Figure 5J-source data (anti-actin).tif
- Figure 5-source data 1/Figure 5J-source data (anti-flag).tif
- Figure 5-source data 1/Figure 5J-source data (anti-myc).tif
- Figure 5-source data 1/Figure 5K-source data (anti-actin).tif
- Figure 5-source data 1/Figure 5K-source data (anti-flag).tif
- Figure 5-source data 1/Figure 5K-source data (anti-myc).tif
