# Supplementary material for: The molecular mechanism and evolutionary divergence of caspase 3/7-regulated gasdermin E activation
Source: eLife. 2024 Mar 15;12:RP89974. doi: 10.7554/eLife.89974 (PMC10942788; doi:10.7554/eLife.89974)
Supplement: Figure 6—source data 2. [file elife-89974-fig6-data2.zip]

Archive with 6 entries (5 files):
- Figure 6-source data 2/
- Figure 6-source data 2/Figure 6C-source data.pdf
- Figure 6-source data 2/Figure 6D-source data.pdf
- Figure 6-source data 2/Figure 6G-source data.pdf
- Figure 6-source data 2/Figure 6H-source data.pdf
- Figure 6-source data 2/Figure 6I-source data.pdf
